# Supplementary material for: Proteome and physiological analyses reveal tobacco (Nicotiana tabacum) peroxidase 7 (POD 7) functions in responses to copper stress
Source: Transgenic Res. 2022 Jul 6;31(4-5):431–44. doi: 10.1007/s11248-022-00310-0 (PMC9489573; doi:10.1007/s11248-022-00310-0)
Supplement: Supplementary file 1 — Supplementary file1 (XLS 138 kb) [file 11248_2022_310_MOESM1_ESM.xls]

## Sheet: Sheet1
Supplementary Table S2. List of DEPs of potato plants in respose to Cu stress (p < 0.05)
Accession No.	Annotation	% Cov (95)	Peptides(95%)	Fold Change	p value
F4JLP5-1	Dihydrolipoyl dehydrogenase	23.3	12	99.08	0.0001
O82663-1	succinate dehydrogenase 1-1	16.4	17	87.9	0.0001
Q56YT0-1	laccase 3	5.7	2	79.43	0.0001
Q9FMH8-1	Granulin repeat cysteine protease family protein	26.4	24	20.51	0.0001
Q94A65-1	Senescence-associated protein DIN1	20.3	5	14.45	1e-101
Q8H114-1	appr-1-p processing enzyme family protein	14.2	5	10.19	1e-103
Q9LVT8-1	Nuclear RNA binding protein (Fragment)	28.7	5	10.19	1e-31
O82240-1	Universal stress protein	13.4	2	8.09	1e-79
Q42601-1	Carbamoyl-phosphate synthase large chain	19.4	17	7.94	1e-64
Q9LXL5-1	sucrose synthase 4	17.9	15	6.98	0.0001
Q8LG89-1	Blue copper protein	39.2	5	5.35	5e-46
Q9FX54-1	Glyceraldehyde-3-phosphate dehydrogenase	82.2	83	5.06	0.0001
F4JUM8-1	Pentatricopeptide repeat (PPR) superfamily protein	8.2	7	4.74	2e-21
Q8VZJ2-1	Glycosyl hydrolase superfamily protein	41.6	44	4.21	3e-147
Q9C9X3-1	annexin 5	15.2	5	4.09	5e-13
P48523-1	GroES-like zinc-binding alcohol dehydrogenase family protein	18.2	6	3.34	0.0001
Q9FJ47-1	senescence-associated gene 12	26.1	10	3.25	9e-109
Q9ZVI3-1	KH domain containing RNA binding signal transduction associated 1	12.4	3	3.16	2e-178
P25819-1	catalase 2	50.4	61	3.16	0.0001
Q9LIK9-1	ATP sulfurylase 1	6.4	3	2.83	0.0001
Q9FHQ3-1	HSP20-like chaperones superfamily protein	26.6	4	2.73	1e-52
O65660-1	mRNA_1395Lipase/lipooxygenase, PLAT/LH2 family protein	53.7	61	2.7	4e-68
O81301-1	Plant invertase/pectin methylesterase inhibitor superfamily	25.4	13	2.7	4e-104
Q8S9L5-1	trigger factor type chaperone family protein	35.2	22	2.63	0.0001
O23627-1	glycyl-tRNA synthetase / glycine--tRNA ligase	40.4	5	2.56	1e-89
P43082-1	pathogenesis-related 4	60.8	42	2.51	3e-82
Q8RY11	Metallopeptidase M24 family protein	7.6	3	2.51	0.0001
Q9LM92-1	Small nuclear ribonucleoprotein family protein	12	2	2.44	4e-69
O23547-1	expansin-like B1	34	6	2.44	2e-58
Q96327-3	Methionine aminopeptidase	27.9	12	2.44	0.0001
P34788-1	S18 ribosomal protein	59.9	28	2.42	3e-103
Q9LT85-1	LRR receptor-like serine_threonine-protein kinase, RLP	18.4	11	2.36	7e-126
Q9LK88-1	Predicted NADPH-dependent FMN reductase	25.9	5	2.21	4e-97
Q93VT6-1	unknown protein	22.8	3	2.21	1e-69
Q9ZSK3-1	actin depolymerizing factor 4	30.9	6	2.11	1e-87
Q5GM68	phosphoenolpyruvate carboxylase 2	54.8	16	2.11	5e-71
Q9FN08-1	beta-galactosidase 10	2.3	2	2.07	0.0001
Q8VZ56-1	alpha-amylase-like	20.7	11	2.03	2e-166
P06525-1	alcohol dehydrogenase 1	45.7	18	2.01	0.0001
Q05758-1	ketol-acid reductoisomerase	34.9	39	1.98	0.0001
Q9ZV18-1	Serine protease inhibitor, potato inhibitor I-type family protein	51.4	23	1.98	2e-16
Q9ZVC3-1	S-adenosyl-L-methionine-dependent methyltransferases superfamily protein	23.1	6	1.98	3e-119
Q9FH13-1	Ribonuclease E inhibitor RraA/Dimethylmenaquinone methyltransferase	42.8	7	1.98	1e-96
P31414-1	Inorganic H pyrophosphatase family protein	7.7	7	1.91	0.0001
Q9ZUJ3-1	RNA-binding (RRM/RBD/RNP motifs) family protein	25.7	8	1.89	1e-93
Q9SZE7-1	Peroxidase	41.6	29	1.82	4e-163
Q8LER3-1	xyloglucan endotransglucosylase/hydrolase 7	39.3	22	1.79	3e-148
P36428-1	Alanyl-tRNA synthetase	15.8	18	1.79	0.0001
Q1H537-1	NAD(P)-binding Rossmann-fold superfamily protein	16.8	6	1.77	0.0001
Q9M328-1	Universal stress protein family protein	50.6	10	1.77	1e-83
Q8GUN1-1	myosin heavy chain-related	9.2	4	1.77	2e-161
K4ASK7.1	Cysteine-rich extensin-like protein-4	21.1	11	1.74	4e-33
O22809-1	NAD(P)-binding Rossmann-fold superfamily protein	25.1	6	1.72	1e-97
P38418-1	lipoxygenase 2	9.2	5	1.72	0.0001
Q1PER6-1	ascorbate peroxidase	56.4	26	1.72	2e-158
F4IHW4-1	urease accessory protein G	39.7	11	1.71	7e-166
F4IWV2-1	2-oxoglutarate dehydrogenase, E1 component	26.5	16	1.71	0.0001
Q93VT6-1	unknown protein	21.5	7	1.67	1e-123
Q9T003-1	O-methyltransferase family protein	28.8	12	1.67	2e-67
Q9LVL2-1	Peroxidase	35.7	7	1.67	6e-42
Q8VZJ2-1	Glycosyl hydrolase superfamily protein	38.2	26	1.66	3e-118
Q93ZB6-1	Uroporphyrinogen decarboxylase	3.6	3	1.66	0.0001
Q9T076-1	early nodulin-like protein 2	20.2	9	1.64	8e-52
Q8LPJ4-1	Zinc import ATP-binding protein ZnuC	5.8	3	1.64	0.0001
Q42578-1	Peroxidase	47.2	118	1.63	1e-152
Q9LZQ4-1	Carbohydrate-binding-like fold	6.3	2	1.63	2e-98
Q96262-2	plasma-membrane associated cation-binding protein 1	48.8	16	1.6	2e-57
Q93VC9-1	Cysteine proteinases superfamily protein	18.5	7	1.58	0.0001
Q9SKL6-1	Plant basic secretory protein (BSP) family protein	56.8	19	1.58	1e-106
Q9SR36-1	Glutathione S-transferase-like protein	17.3	4	1.58	4e-75
P32069-1	anthranilate synthase 2	12.8	6	1.57	0.0001
Q8L4A7-1	N-terminal nucleophile aminohydrolases (Ntn hydrolases) superfamily protein	58.4	13	1.56	2e-106
P26569-1	Histone H1	14.5	6	1.54	3e-24
Q38882-1	phospholipase D alpha 1	15.8	12	1.53	0.0001
Q01525-1	14-3-3 protein beta_alpha-B	68.1	31	1.53	1e-163
Q56WN1-1	Glutamine synthetase	37.6	26	1.53	0.0001
O24653-1	Rab GDP dissociation inhibitor	47.8	22	1.53	0.0001
Q9ZRA2-1	Homogentisate 1 2-dioxygenase	23	11	1.53	0.0001
Q9SIP1-1	Stress responsive alpha-beta barrel domain protein	27.4	10	0.65	9e-87
Q93Z16-1	ribophorin II (RPN2) family protein	12	5	0.65	0.0001
Q42290-2	Mitochondrial processing peptidase beta subunit	36	20	0.65	0.0001
Q94K73-1	phenylalanyl-tRNA synthetase class IIc family protein	22.8	7	0.65	0.0001
P38418-1	lipoxygenase 2	13.1	8	0.64	2e-110
Q9FY65-1	30S ribosomal protein S19	41.5	6	0.64	7e-89
Q9XJ27-1	30S ribosomal protein S9	59.4	12	0.64	7e-85
Q70DU8-1	aldehyde dehydrogenase 3H1	17.4	8	0.64	0.0001
Q9LY66-1	50S ribosomal protein L1	37.9	19	0.64	0.0001
Q9S841-1	Oxygen-evolving enhancer protein 1 of photosystem II	57.2	145	0.64	0.0001
O80526-1	ATP-citrate lyase A-3	12.8	5	0.64	0.0001
Q8S948-1	solanesyl diphosphate synthase 1	21.9	10	0.63	0.0001
Q43307-1	Glycerol-3-phosphate acyltransferase	18.8	9	0.63	0.0001
Q9LYR5-1	Peptidyl-prolyl cis-trans isomerase	25.8	6	0.63	1e-112
Q9FF86-1	Hydroxycinnamoyl transferase	18.8	9	0.63	0.0001
Q93ZN2-1	NAD(P)-linked oxidoreductase superfamily protein	25.9	11	0.63	0.0001
Q9C8L4-1	Hydroxyacylglutathione hydrolase	27.4	9	0.63	2e-149
Q9SW18-1	magnesium-protoporphyrin IX methyltransferase	31.4	11	0.62	7e-160
P31168-1	cold-regulated 47	51.4	14	0.62	9e-24
Q9S7N7-1	Photosystem I reaction center subunit V	17	6	0.62	2e-67
P16180-1	30S ribosomal protein S17	11.4	2	0.62	4e-56
Q9LHG9-1	Nascent polypeptide-associated complex (NAC), alpha subunit family protein	50.3	14	0.61	3e-79
Q940P8-1	TCP-1/cpn60 chaperonin family protein	29.6	12	0.61	0.0001
Q9ZV36-1	UDP-XYL synthase 6	38.3	16	0.61	0.0078
P94109-1	histone H1-3	13.6	3	0.61	9e-36
P43296-1	Papain family cysteine protease	17	7	0.61	0.0097
Q9XF91-1	Chlorophyll A-B binding family protein	41.2	19	0.6	1e-110
Q9LUG8-1	alpha/beta-Hydrolases superfamily protein	49.4	14	0.6	1e-121
Q9C9W5-2	hydroxypyruvate reductase	56	29	0.6	0.0009
O23628-1	histone H2A 11	37.1	7	0.59	7e-77
Q9SK50-1	Pheophorbide a oxygenase family	13.6	8	0.59	0.0068
Q06588-1	1-aminocyclopropane-1-carboxylate oxidase	27.9	13	0.59	0.0085
B3H5S2-1	ribulose bisphosphate carboxylase small chain	67.4	137	0.58	4e-102
Q1JPL4-1	NAD(P)H dehydrogenase B1	12.3	8	0.58	0.0007
Q9SIZ2-1	Eukaryotic translation initiation factor 2 subunit 1	13.7	5	0.58	0.00067
P93009-1	Divalent cation tolerance protein CutA	18.6	5	0.58	9e-71
P27521-1	Chlorophyll a-b binding protein P4, chloroplastic	30.2	7	0.58	3e-157
Q9SSQ8-1	HSP20-like chaperones superfamily protein	22.2	7	0.58	3e-78
Q94F00-1	Inositol monophosphatase family protein	28.7	9	0.58	0.0004
Q42601-1	Carbamoyl-phosphate synthase large chain	14.9	19	0.58	0.0073
O03986-1	Heat shock protein 90	35.8	32	0.55	0.0084
Q8LER3-1	xyloglucan endotransglucosylase/hydrolase 7	39.5	28	0.55	0.0002
Q43348-1	Acid beta-fructofuranosidase	29.7	21	0.55	0.0043
Q9C514-1	40S ribosomal protein S7-like protein	32.5	8	0.55	5e-114
Q56XG6-1	ATP-dependent RNA helicase	27.1	13	0.55	0.0056
O23193-1	Cystathionine beta-synthase (CBS) family protein	23.9	6	0.55	3e-101
Q9FF52-1	Ribosomal protein L12	49.4	14	0.54	6e-104
Q9LZG0-1	adenosine kinase 2	41	17	0.54	0.0006
Q8VZG6-1	DCD (Development and Cell Death) domain protein	79.8	32	0.54	0.0002
O81888-1	Pathogenesis-related protein 1a	68.2	100	0.54	5e-68
Q9LI77-1	Amidase family protein	12.5	4	0.54	4e-34
Q9M9K1-1	2 3-bisphosphoglycerate-independent phosphoglycerate mutase	55.5	51	0.54	0.0066
Q9S841-1	Oxygen-evolving enhancer protein 1 of photosystem II	67.2	119	0.53	0.0004
Q94JQ4-1	endoribonuclease L-PSP family protein	59.4	15	0.52	1e-82
Q0WMZ5-1	Mitochondrial import inner membrane translocase subunit Tim17/Tim22/Tim23 family protein	22.7	4	0.52	2e-73
O80816-1	HXXXD-type acyl-transferase family protein	9.1	4	0.52	0.0002
Q94BR2-1	Asparagine synthetase	30	9	0.51	4e-137
O22160-1	Tetratricopeptide repeat (TPR)-like superfamily protein	48.2	22	0.51	8e-99
Q9LSE7-1	Auxin-responsive family protein	26.9	8	0.5	8e-54
Q0WNJ6-1	Clathrin heavy chain	6.1	13	0.5	0.0001
F4JRY2-1	Proteasome subunit beta type	49.2	15	0.5	6e-148
Q9LYR4-1	Transaldolase	38.8	15	0.5	0.0003
O49627-1	Iron-sulfur cluster assembly scaffold protein IscU	27.5	4	0.49	8e-85
P25857-1	Glyceraldehyde-3-phosphate dehydrogenase B	48.1	70	0.46	0.0003
Q94BR2-1	Asparagine synthetase	38	11	0.46	2e-137
Q96510-1	Peroxidase superfamily protein	50.9	18	0.46	0.036
F4J9K9-1	Unknown Protein	23.4	15	0.46	7e-08
B9DGD6-1	acetyl-CoA synthetase	6.5	5	0.44	0.0042
Q94K85-1	Cysteine proteinases superfamily protein	20.9	9	0.44	0.0003
O03986-1	Heat shock protein 90	33.5	28	0.41	0.0071
Q8RWQ9-1	Cysteine proteinases superfamily protein	16.9	7	0.41	0.0069
A1L4Y4-1	GroES-like zinc-binding alcohol dehydrogenase family protein	20.2	4	0.4	0.0035
O24521-1	Non-symbiotic hemoglobin 2	37.6	6	0.38	3e-85
P19172-1	Acidic chitinase	27.8	11	0.37	2e-128
Q8H112-1	PGR5-like protein 1A, chloroplastic	8.2	4	0.36	3e-167
P92974-1	ubiquitin activating enzyme 2	15.3	8	0.36	0.0002
Q56ZI2-1	Phosphatidylinositol transfer protein SFH5	27.8	22	0.35	3e-132
Q84M92-1	actin-related protein 4	24.6	3	0.34	3e-71
Q9LIB2-1	Glycosyl transferase, family 35	16.9	18	0.33	0.0006
Q96520-1	Peroxidase 4	55.8	75	0.33	0.0062
Q8LB02-1	Succinate dehydrogenase iron-sulfur protein	17.5	6	0.33	0.0002
Q1EBV4-1	ubiquitin family protein	35.8	7	0.32	7e-149
Q9SJ12-1	Mitochondrial ATP synthase	56.2	25	0.3	3e-113
Q9LMQ2-1	Chlorophyll a-b binding protein, chloroplastic	32.2	7	0.29	3e-92
Q8RXF1-1	SWAP (Suppressor-of-White-APricot)/surp domain-containing protein / ubiquitin family protein	4.9	3	0.29	0.0044
P41088-1	Chalcone--flavonone isomerase	23	6	0.29	3e-89
Q9XIC7-1	LRR receptor-like serine_threonine-protein kinase, RLP	29.4	7	0.29	4e-62
Q9XH75-1	Sec-independent protein translocase protein tatA_E homolog	7.2	3	0.28	0.0001
Q9SW12-1	Acid phosphatase	32.9	7	0.27	1e-54
Q42605-1	UDP-glucose 4-epimerase	6.2	3	0.25	0.0002
F4K329-1	Unknown Protein	20.3	4	0.22	1e-73
A1L4X7-1	AT hook motif DNA-binding family protein	13.3	3	0.22	1e-75
Q9FNN1-1	Pyruvate kinase	47.8	33	0.21	0.0001
Q96262-2	plasma-membrane associated cation-binding protein 1	43.7	11	0.21	3e-54
Q8GYN9-1	Naphthoate synthase	8.4	2	0.14	0.0003
Q8RUH0-1	Small nuclear ribonucleoprotein-like protein	16.7	2	0.14	7e-68
Q9SZE7-1	Peroxidase 5	24.6	9	0.13	0.0001
O23006-1	LysM-domain GPI-anchored protein	10.7	4	0.11	0.0001
Q949X7-1	Diaminopimelate decarboxylase	27.5	15	0.1	0.0001
Q43127-1	Glutamine synthetase	66.9	63	0.06	0.0001
Q6NQE2-1	Quinone reductase family protein	45.8	11	0.04	2e-133
Q9SKU1-1	Clathrin light chain protein	33.5	8	0.01	8e-69
